# Supplementary material for: Metabarcoding Reveals Lacustrine Picocyanobacteria Respond to Environmental Change Through Adaptive Community Structuring
Source: Front Microbiol. 2021 Nov 12;12:757929. doi: 10.3389/fmicb.2021.757929 (PMC8633389; doi:10.3389/fmicb.2021.757929)
Supplement: Supplementary file 2 [file Data_Sheet_2.CSV]

Supplementary Table 1. Sequence reads for each sample at various stages of data processing and filtering.
Sample ID's (unmerged triplicate samples)	Total reads	Cyanobacterial reads (no chloroplasts)	Cyanobacterial reads post-filtering (>5 reads in >1 sample)	Picocyanobacterial reads
E10	48235	44586	44391	43391
E11	69023	64008	63766	62179
E12	54812	50026	49735	48281
E13	44475	41739	41491	39891
E14	71968	66602	66284	63603
E15	67389	63658	63470	61100
E1	37659	34833	34584	34383
E2	57606	53424	53251	52930
E3	64815	59962	59732	59455
E4	20011	17994	17791	17609
E5	47795	42397	42115	41697
E7	28758	26470	26204	25844
E8	42341	37075	36909	35917
E9	42739	38614	38359	37439
H1	36164	29472	29382	14999
HE1	68281	1312	1239	677
HE2	50292	463	386	241
HE3	42289	3080	2895	515
HE4	56648	13711	13626	172
HE5	50208	4799	4727	164
HE6	46236	33601	33429	48
HH1	70387	23623	23524	180
HH2	57884	18473	18364	168
HH3	39798	14536	14461	49
TH10	44193	6222	6037	5213
TH11	47086	3521	3380	2351
TH12	59159	7366	7027	5526
TH1	36472	924	815	431
TH2	66174	1504	1406	584
TH3	48149	1052	946	467
TH4	17885	716	594	367
TH5	30945	1103	898	603
TH6	31927	749	585	437
TH7	61131	9149	8823	7775
TH8	78107	12807	12589	10527
TH9	58803	11267	11053	9897
WA151	51028	889	854	836
WA152	75918	1299	1154	1130
WA153	63096	937	893	803
WA154	63924	12400	12282	10448
WA155	86325	32486	32412	27723
WA156	53743	8339	8219	7046
WAE1	70184	12729	12661	12255
WAE2	42972	5937	5847	5669
WAE3	46851	8391	8296	8064
WAE4	54009	8536	8485	8137
WAE5	65301	14350	14211	13841
WAE6	37935	2846	2806	2744
WAE7	76878	11575	11461	10923
WAE8	76346	15846	15760	14962
WAE9	56860	21184	21053	19061
WE1	42960	7132	7083	6786
WK151	67527	5524	5505	5450
WK152	83189	7219	7182	7182
WK153	67402	6454	6386	6254
WK204454	56032	33901	33846	33804
WKE1	74343	46472	46396	46357
WKE2	69192	44302	44191	44154
WKE3	65408	44158	44108	44051
WKE4	44976	25584	25498	25473
WKE5	80160	42265	42178	42171
WKE6	49206	30135	30053	30037
E16	54670	49421	49248	47610
E17	50770	47066	46866	45439
E18	108513	96348	96177	91766
E19	83568	75950	75650	73762
E20	85164	77443	77202	75295
E21	146123	130878	130640	128096
E22	68842	62296	62046	56358
E23	84170	77108	76947	70570
E24	184488	168442	168134	153554
E25	83243	61981	61789	60869
E26	38293	28643	28396	27856
E27	135982	108439	108113	105109
E28	42395	29623	29466	28470
E29	85856	54515	54309	52697
E30	78933	56174	56053	54211
E31	35487	21224	20983	20328
E32	83129	34079	33940	30893
E33	79077	35910	35698	33373
E34	87206	60144	59932	57382
E35	167707	122131	121908	115932
E36	143172	104748	104548	99849
HE11	77824	65	49	0
HE12	66853	77	65	29
HE13	72007	8
HE14	47896	68	28	28
HE15	85371	146	126	66
HE16	146100	112	98	50
HE17	79235	80	71	49
HE18	121677	78	66	65
HE19	69638	174	137	76
HE20	49777	243	216	203
HE21	57381	182	140	140
HE22	65334	264	254	236
HE23	144936	62467	62289	62057
HE24	107750	47258	47190	47146
HE25	74805	36237	36149	36106
HE26	184389	150288	150222	150116
HE27	135710	113951	113820	113767
HE28	55405	44221	44163	44149
HE8	38001	9	6	0
HH10	149135	285	220	142
HH10.1	34296	170	122	113
HH11b	104093	179	156	145
HH11	239955	1859	1792	720
HH12	110686	308	256	129
HH12.1	80109	241	214	192
HH16	37841	14618	14466	14103
HH17	25677	9612	9410	9265
HH18	40352	12501	12373	12005
HH19	103699	12735	12536	12413
HH20	39927	7426	7345	7267
HH21	106778	14577	14403	14187
HH4	124806	101	71	10
HH7	34199	54	38	37
HH8	74373	351	242	42
HH9	39154	55	33	28
TH13	58693	1413	1232	497
TH14	98702	2677	2519	1024
TH15	100647	2363	2190	1086
TH19	47482	1250	1090	862
TH20	82021	2014	1804	1242
TH21	1681	38	33	30
TH22	44647	214	172	138
TH23	87570	369	320	271
TH24	88667	408	362	293
TH25	57652	2064	1955	1516
TH26	175873	7244	6821	4987
TH27	60276	3142	2986	2293
TH28	39205	35884	35784	880
TH29	107219	97433	97210	3155
TH30	33815	29934	29845	1046
THA1	15290	5704	5619	5437
THA2	60220	22977	22666	21769
THA3	38041	12381	12110	11517
WA170	90973	14194	14136	13969
WA172	29817	4388	4347	4284
WA174	32568	4359	4273	4253
WA175	89879	13143	13080	12906
WA19	109043	42515	42382	41251
WA24	59092	6799	6753	6382
WA28	96392	15008	14893	14520
WA29	45844	8908	8848	8590
WA30	38366	6298	6233	6063
WK154	60894	28	20	0
WKE8	113046	154	130	58
HE10	61964	21	11	8
HE9	144509	29	12	8
HEJ1	71528	153	133	1
HEJ2	80746	34	21	0
HEJ3	72129	1660	1593	0
HH5	45710	82	51	38
HH6	146597	56	25	19
WA10	110850	49	36	0
WA11	83580	3778	3739	3447
WA12	158470	697	652	0
WA13	74690	1021	987	912
WA14	68800	50	45	0
WA15	214424	362	333	212
WA157	69283	164	156	3
WA158	96614	77	15	0
WA159	30112	68	65	0
WA16	177684	59967	59743	59352
WA160	29701	316	294	216
WA161	60302	13092	12994	12481
WA162	112689	18704	18606	17932
WA163	90683	20376	20252	20070
WA164	13934	2589	2536	2536
WA165	76726	16213	16148	15993
WA166	92675	94	58	5
WA167	56514	27	18	2
WA168	84975	95	85	7
WA169	86563	11759	11673	11562
WA17	55649	16874	16726	16642
WA171	175668	24764	24676	24307
WA173	50847	3970	3940	3930
WA176	154003	2867	2771	2676
WA177	121352	2814	2760	2751
WA178	113123	2087	2029	2006
WA18	147640	47917	47816	47624
WA20	54505	978	929	809
WA21	187035	553	538	17
WA22	197063	17878	17783	17117
WA23	185635	534	461	284
WA25	45462	4400	4365	4295
WA26	175982	13478	13375	13269
WA27	21862	4530	4479	4324
WA31	18638	1641	1588	1552
WA32	150474	12975	12869	12655
WA33	98632	9919	9808	9677
WK1510	69057	30	24	1
WK1511	136758	102	91	13
WK1512	136211	797	758	758
WK1513	24358	2
WK1514	141046	2494	2444	2429
WK1515	72805	30075	30018	29929
WK1516	97745	41143	41010	40895
WK1517	174714	226	211	114
WK1518	42601	16	8	8
WK1519	128436	585	540	540
WK1520	51682	10618	10567	10561
WK1521	105109	46	40	10
WK1522	95710	32	21	2
WK1523	1535	86	55	55
WK1524	74197	7899	7821	7809
WK155	89941	19	5	5
WK156	113450	16542	16440	15821
WK157	144516	50404	50318	50307
WK158	61517	20848	20751	20733
WK159	189223	6214	6120	6088
WKE10	121284	291	255	255
WKE11	127862	33	23	23
WKE12	162138	103	91	91
WKE13	155967	45134	44991	44951
WKE14	86857	26631	26565	26554
WKE15	154228	36268	36117	36068
WKE16	153471	83	49	42
WKE17	137338	17	10	1
WKE18	104346	40	28	19
WKE19	214763	76	15	3
WKE20	203	19	13	13
WKE21	101399	671	637	622
WKE22	102947	24646	24440	24333
WKE23	136223	40535	40383	38513
WKE24	96116	28385	28324	28175
WKE25	119094	18929	18878	18840
WKE26	178811	36930	36772	36643
WKE27	177061	22012	21877	21690
WKE28	100709	20958	20887	20863
WKE29	101355	12569	12460	12379
WKE30	130652	26708	26632	26568
WKE7	183298	231	163	117
WKE9	203266	1037	965	801
